# Supplementary material for: Fluorescent Ligand Equilibrium Displacement: A High-Throughput Method for Identification of FMN Riboswitch-Binding Small Molecules
Source: Int J Mol Sci. 2024 Jan 5;25(2):0. doi: 10.3390/ijms25020735 (PMC11154562; doi:10.3390/ijms25020735)
Supplement: Supplementary file 1 [file ijms-25-00735-s001.zip]

Archive with 1 entries (1 files):
- ijms-2708042-supplementary.pdf
